# Supplementary material for: Genomic ancestry and diversity in individuals with type 1 diabetes from Brazil and Portugal: a descriptive analysis
Source: Diabetol Metab Syndr. 2026 May 10;18:141. doi: 10.1186/s13098-026-02144-w (PMC13317306; doi:10.1186/s13098-026-02144-w)
Supplement: Supplementary file 1 — Additional file 1. [file 13098_2026_2144_MOESM1_ESM.xlsx]

## Sheet: Planilha1
Supplementary Table 1: Genetic differentiation (Fst) between Brazilian T1D patients (Central-West, Southeast, South, North, and Northeast) and Portuguese T1D patients (with Portuguese and admixed-ancestry backgrounds); reference populations (Africa, Europe, and Native America) (lower diagonal) and P-values (upper diagonal).
	Brazil - T1D		Midwest	North	Northeast	South	Southeast	Portugal	Portugal_NA	Portugal_A	North	Northeast	Midwest	Southeast	South	African	Europe	Native	Brazil
		Midwest	*	0.99990+-0.0000	0.00010+-0.0001	0.00000+-0.0000	0.00000+-0.0000	0.00000+-0.0000	0.00000+-0.0000	0.00000+-0.0000	0.00000+-0.0000	0.00000+-0.0000	0.01030+-0.0010	0.00000+-0.0000	0.00000+-0.0000	0.00000+-0.0000	0.00000+-0.0000	0.00000+-0.0000	0.00000+-0.0000
		North	-0.01061	*	0.00010+-0.0001	0.00010+-0.0001	0.00000+-0.0000	0.00000+-0.0000	0.00000+-0.0000	0.00000+-0.0000	0.00000+-0.0000	0.00000+-0.0000	0.01158+-0.0010	0.00000+-0.0000	0.00000+-0.0000	0.00000+-0.0000	0.00000+-0.0000	0.00000+-0.0000	0.00000+-0.0000
		Northeast	0.01243	0.01145	*	0.00000+-0.0000	0.00000+-0.0000	0.00000+-0.0000	0.00000+-0.0000	0.00000+-0.0000	0.00000+-0.0000	0.00000+-0.0000	0.00000+-0.0000	0.00000+-0.0000	0.00000+-0.0000	0.00000+-0.0000	0.00000+-0.0000	0.00000+-0.0000	0.00000+-0.0000
		South	0.01459	0.01272	0.01079	*	0.00000+-0.0000	0.00000+-0.0000	0.00000+-0.0000	0.00000+-0.0000	0.00000+-0.0000	0.00000+-0.0000	0.00000+-0.0000	0.00000+-0.0000	0.00287+-0.0005	0.00000+-0.0000	0.00000+-0.0000	0.00000+-0.0000	0.00000+-0.0000
		Southeast	0.01291	0.01149	0.00213	0.00334	*	0.00000+-0.0000	0.00000+-0.0000	0.00000+-0.0000	0.00000+-0.0000	0.00000+-0.0000	0.00000+-0.0000	0.00000+-0.0000	0.00000+-0.0000	0.00000+-0.0000	0.00000+-0.0000	0.00000+-0.0000	0.99990+-0.0000
	Portugal - T1D	Portugal	0.03688	0.03361	0.02962	0.00921	0.01823	*	0.96495+-0.0017	0.00010+-0.0001	0.00000+-0.0000	0.00000+-0.0000	0.00000+-0.0000	0.00000+-0.0000	0.27344+-0.0039	0.00000+-0.0000	0.00000+-0.0000	0.00000+-0.0000	0.00000+-0.0000
		Portugal_NA	0.04903	0.04515	0.04311	0.01455	0.02810	-0.00199	*	0.00000+-0.0000	0.00000+-0.0000	0.00000+-0.0000	0.00000+-0.0000	0.00000+-0.0000	0.00257+-0.0005	0.00000+-0.0000	0.34294+-0.0044	0.00000+-0.0000	0.00000+-0.0000
		Portugal_A	0.07835	0.07949	0.04633	0.08890	0.06236	0.10148	0.14044	*	0.00000+-0.0000	0.00000+-0.0000	0.00000+-0.0000	0.00000+-0.0000	0.00000+-0.0000	0.00000+-0.0000	0.00000+-0.0000	0.00000+-0.0000	0.00000+-0.0000
	Brazil - Control	North	0.06084	0.06490	0.09600	0.11465	0.10390	0.16330	0.17625	0.19659	*	0.00000+-0.0000	0.00000+-0.0000	0.00000+-0.0000	0.00000+-0.0000	0.00000+-0.0000	0.00000+-0.0000	0.00000+-0.0000	0.00000+-0.0000
		Northeast	0.01180	0.01021	0.00789	0.01524	0.01043	0.02297	0.03765	0.04027	0.09904	*	0.00000+-0.0000	0.00267+-0.0005	0.00000+-0.0000	0.00000+-0.0000	0.00000+-0.0000	0.00000+-0.0000	0.00000+-0.0000
		Midwest	0.00753	0.00779	0.02099	0.03225	0.02662	0.05749	0.07131	0.07911	0.04275	0.01672	*	0.00000+-0.0000	0.00000+-0.0000	0.00000+-0.0000	0.00000+-0.0000	0.00000+-0.0000	0.00000+-0.0000
		Southeast	0.01883	0.01674	0.01000	0.01383	0.01021	0.01598	0.02952	0.04228	0.11858	0.00140	0.02825	*	0.00000+-0.0000	0.00000+-0.0000	0.00000+-0.0000	0.00000+-0.0000	0.00000+-0.0000
		South	0.02094	0.01897	0.02053	0.00490	0.01170	0.00123	0.00524	0.09638	0.13020	0.01449	0.03779	0.01025	*	0.00000+-0.0000	0.00000+-0.0000	0.00000+-0.0000	0.00000+-0.0000
	Control	African	0.26811	0.26938	0.19521	0.27459	0.22308	0.30992	0.35208	0.09397	0.34032	0.19719	0.24095	0.19924	0.30156	*	0.00000+-0.0000	0.00000+-0.0000	0.00000+-0.0000
		Europe	0.05209	0.04818	0.04767	0.01707	0.03141	0.00544	0.00035	0.15936	0.17444	0.04619	0.07752	0.03761	0.01073	0.36515	*	0.00000+-0.0000	0.00000+-0.0000
		Native	0.16771	0.17307	0.18419	0.21509	0.19487	0.28459	0.30260	0.33013	0.03752	0.19582	0.12283	0.21909	0.25492	0.44273	0.29768	*	0.00000+-0.0000 *
	Brazil - T1D	Brazil	0.01102	0.00964	0.00222	0.00277	-0.00026	0.01769	0.02723	0.06324	0.09945	0.00954	0.02466	0.00968	0.01102	0.22010	0.03012	0.18915	*
	0.00-0.05	little genetic differentiation
	0.05-0.15	moderate genetic differetion
	0.15-0.25	great genetic differetion
	>0.25	very great genetic differentiation
